# Supplementary material for: Genome-wide identification of long intergenic non-coding RNAs of responsive to powdery mildew stress in wheat (Triticum aestivum)
Source: Front Plant Sci. 2023 Nov 24;14:1297580. doi: 10.3389/fpls.2023.1297580 (PMC10704164; doi:10.3389/fpls.2023.1297580)
Supplement: Supplementary file 1 [file Table_1.xlsx]

## Sheet: Table 1
Supplementary Table 1. Transcriptome data of 12 publicly available wheat
Sample	period of processing	Raw reads	GC content	Total mapped reads
SRR1228254	N9134-non innoculation	18110600	57	0.9672
SRR1228255	N9134-non innoculation	17904137	56	0.9605
SRR1228256	N9134-non innoculation	17194478	56	0.9614
SRR1228257	N9134-Powdery 24h	18633097	55	0.962
SRR1228258	N9134-Powdery 24h	18396678	56	0.9664
SRR1228259	N9134-Powdery 24h	18290661	55	0.8903
SRR1228260	N9134-Powdery 48h	19912325	55	0.9654
SRR1228261	N9134-Powdery 48h	22876620	51	0.9635
SRR1228262	N9134-Powdery 48h	21909988	51	0.9579
SRR1228263	N9134-Powdery 72h	18790846	51	0.9521
SRR1228264	N9134-Powdery 72h	20315979	51	0.9597
SRR1228265	N9134-Powdery 72h	19357421	55	0.9613

## Sheet: Table 2
Supplementary Table 2. Statistics of differentially expressed lincRNAs in the six comparison groups.
Type	Up-DEL	Down-DEL	Total-DEL
0h vs 24h	53	54	107
0h vs 48h	67	109	176
0h vs 72h	97	79	176
24h vs 48h	76	58	134
24h vs 72h	100	54	154
48 vs 72h	49	36	85

## Sheet: Table 3
	Supplementary Table 3. All the primer pairs used to PCR amplification
lincRNA				mRNA
1 MSTRG.20701.1	F	ACCGTACTCCAGCTTGGTAGTTT		TraesCS2A03G1155100.1	F	GGAGGAGGAGTACGGGTTCC
	R	AGCGTCTGTAGGTGGCTTTTC			R	GCGGACGAGGAGGAGGA
2 MSTRG.55875.1	F	ATTGAGATCGGAAAGAACACCA		TraesCS4A03G0705900.1	F	GTTTATGCAACCACGGTCCAC
	R	GTTAGCTACAGCACTGCACGG			R	GTGCCAAAGCTGGGATTGAC
3 MSTRG.78492.3	F	TCAACCACGGAAAAAACTGCT		TraesCS5B03G1159600.1	F	TGATGAGGTGGATGGAGCTTG
	R	CATGCACATAGTAGCTTGTTTCA			R	AAGGTATGAGAGGGCTGACC
4 MSTRG.75730.3	F	GATGGCAGTGGTTTAGTGCC		TraesCS5B03G0484700.1	F	TGGGTGGACGAGAAGAAGGA
	R	CAACATTCGATGGATGCCCC			R	TGCAGGTGATGAAGACGCC
5 MSTRG.82436.1	F	AAGGATAAGTTGGAGGAATGCC		TraesCS5D03G0595900.2	F	TCGTGAATAACAATAGGCTGCT
	R	CACAAATAATGTTGTAGGCACGG			R	CACTGGAGATCAGGGCAGTC
6 MSTRG.48342.1	F	GTTTTGTGTGTGTGTGTGTGTGC		TraesCS3D03G0407400.4	F	GGTTTTGCCTAGTCCTGTGCT
	R	ACTTGGCTTCATCTTTGTCAGC			R	AACAAAGGTCCAAGGGGCATA
7 MSTRG.32318.3	F	AGGTATGGCAAAAGCAGATCG		TraesCS2D03G0863900.1	F	GTCACCACACAGTGCCACACA
	R	TTCACTTCGTGTACAGAGGGC			R	GGAACGACCTGAGGAGCCT
8 MSTRG.51853.1	F	CCAATCAGGAGGTCGAGTGA		TraesCS3D03G1093100.1	F	TTGCGCTACTGAAACTCGGT
	R	TCGCCCTTCTTGGCTTTGAG			R	ACCATGCTGTTAGGGAGAGC
Ta2291	F	GCTCTCCAACAACATTGCCAAC
	R	GCTTCTGCCTGTCACATACGC

## Sheet: Table 4
	Supplementary Table 4. GO secondary classification statistics map details.
GO ID (level1)	GO Term (level1)	GO ID (level2)	GO Term (level2)	number_of_out (All)	Genes_of_out
GO:0008150	Biological Process	GO:0009987	cellular process	318	TraesCS1A02G099600,TraesCS1A02G100300,TraesCS1A02G100400,TraesCS1A02G165400,TraesCS1A02G165600,TraesCS1A02G184600,TraesCS1A02G204300,TraesCS1A02G206900,TraesCS1A02G328600,TraesCS1A02G328800,TraesCS1A02G395600,TraesCS1B02G041600,TraesCS1B02G051800,TraesCS1B02G051900,TraesCS1B02G087300,TraesCS1B02G101600,TraesCS1B02G134100,TraesCS1B02G310900,TraesCS1B02G322500,TraesCS1B02G322700,TraesCS1B02G439800,…
GO:0008150	Biological Process	GO:0008152	metabolic process	328	TraesCS1A02G099600,TraesCS1A02G100300,TraesCS1A02G100400,TraesCS1A02G100600,TraesCS1A02G165600,TraesCS1A02G184600,TraesCS1A02G206900,TraesCS1A02G328600,TraesCS1A02G328800,TraesCS1A02G395600,TraesCS1A02G418900,TraesCS1B02G041600,TraesCS1B02G051800,TraesCS1B02G051900,TraesCS1B02G087300,TraesCS1B02G101100,TraesCS1B02G101600,TraesCS1B02G134100,TraesCS1B02G310900,TraesCS1B02G322500,TraesCS1B02G322700,…
GO:0008150	Biological Process	GO:0051704	multi-organism process	12	TraesCS1A02G100300,TraesCS1A02G100400,TraesCS1D02G376400,TraesCS2A02G534100,TraesCS2A02G534400,TraesCS2D02G104300,TraesCS2D02G217600,TraesCS3A02G011100,TraesCS5A02G229800,TraesCS5A02G229900,TraesCS6A02G000500,TraesCS7D02G341400
GO:0008150	Biological Process	GO:0022414	reproductive process	14	TraesCS1A02G100300,TraesCS1A02G100400,TraesCS1A02G184600,TraesCS1B02G041500,TraesCS1D02G376400,TraesCS2A02G534100,TraesCS2A02G534400,TraesCS2B02G041900,TraesCS2D02G017900,TraesCS2D02G217600,TraesCS3A02G011100,TraesCS5A02G000600,TraesCS6A02G000500,TraesCSU02G198800
GO:0008150	Biological Process	GO:0000003	reproduction	14	TraesCS1A02G100300,TraesCS1A02G100400,TraesCS1A02G184600,TraesCS1B02G041500,TraesCS1D02G376400,TraesCS2A02G534100,TraesCS2A02G534400,TraesCS2B02G041900,TraesCS2D02G017900,TraesCS2D02G217600,TraesCS3A02G011100,TraesCS5A02G000600,TraesCS6A02G000500,TraesCSU02G198800
GO:0008150	Biological Process	GO:0098754	detoxification	2	TraesCS3B02G461300,TraesCS3D02G517000
GO:0008150	Biological Process	GO:0051179	localization	57	TraesCS1A02G165400,TraesCS1A02G204300,TraesCS1B02G453500,TraesCS1D02G281000,TraesCS1D02G281400,TraesCS2A02G244100,TraesCS2A02G483400,TraesCS2A02G483500,TraesCS2A02G483700,TraesCS2B02G042300,TraesCS2B02G301800,TraesCS2B02G302000,TraesCS2B02G439400,TraesCS2B02G447400,TraesCS2D02G038700,TraesCS2D02G200300,TraesCS2D02G200400,TraesCS2D02G218000,TraesCS2D02G289200,TraesCS3A02G215500,TraesCS3B02G201200,…
GO:0008150	Biological Process	GO:0032502	developmental process	15	TraesCS1A02G184600,TraesCS1B02G041500,TraesCS1D02G280900,TraesCS2B02G041900,TraesCS2D02G038900,TraesCS3D02G066100,TraesCS3D02G066200,TraesCS4D02G164700,TraesCS5A02G000600,TraesCS6D02G402700,TraesCS7D02G521800,TraesCSU02G045900,TraesCSU02G198800,TraesCSU02G227000,TraesCSU02G227100
GO:0008150	Biological Process	GO:0032501	multicellular organismal process	17	TraesCS1A02G100300,TraesCS1A02G100400,TraesCS1A02G184600,TraesCS1B02G041500,TraesCS1D02G376400,TraesCS2A02G534100,TraesCS2A02G534400,TraesCS2D02G038900,TraesCS2D02G217600,TraesCS3D02G066100,TraesCS3D02G066200,TraesCS4D02G164700,TraesCS5A02G000600,TraesCS6A02G000500,TraesCS7D02G521800,TraesCSU02G045900,TraesCSU02G198800
GO:0008150	Biological Process	GO:0071840	cellular component organization or biogenesis	38	TraesCS1A02G184600,TraesCS1B02G322500,TraesCS1B02G446800,TraesCS1B02G453500,TraesCS1D02G059100,TraesCS1D02G299700,TraesCS2A02G076700,TraesCS2A02G495200,TraesCS2A02G521900,TraesCS2B02G041900,TraesCS2B02G439500,TraesCS2D02G038800,TraesCS2D02G038900,TraesCS2D02G103900,TraesCS2D02G289200,TraesCS3A02G533400,TraesCS3A02G533600,TraesCS3A02G533800,TraesCS3B02G067800,TraesCS3B02G158400,TraesCS3B02G217800,…
GO:0008150	Biological Process	GO:0040007	growth	2	TraesCS1A02G184600,TraesCS4A02G316700
GO:0008150	Biological Process	GO:0048518	positive regulation of biological process	7	TraesCS1B02G446800,TraesCS2A02G495400,TraesCS2A02G534200,TraesCS2A02G534300,TraesCS3D02G057700,TraesCS4A02G316700,TraesCS6D02G014600
GO:0008150	Biological Process	GO:0050896	response to stimulus	48	TraesCS1A02G184600,TraesCS1B02G041600,TraesCS1B02G087300,TraesCS1B02G446900,TraesCS1D02G153700,TraesCS1D02G280900,TraesCS1D02G346000,TraesCS2A02G441600,TraesCS2A02G495100,TraesCS2D02G104200,TraesCS2D02G104300,TraesCS2D02G156700,TraesCS2D02G176400,TraesCS2D02G377800,TraesCS2D02G378000,TraesCS3B02G068100,TraesCS3B02G327000,TraesCS3B02G461300,TraesCS3D02G276000,TraesCS3D02G439400,TraesCS3D02G494600,…
GO:0008150	Biological Process	GO:0002376	immune system process	1	TraesCS6B02G234200
GO:0008150	Biological Process	GO:0048519	negative regulation of biological process	7	TraesCS2D02G104200,TraesCS2D02G156700,TraesCS4D02G164700,TraesCS6D02G014500,TraesCS7A02G002800,TraesCS7B02G062400,TraesCS7D02G341400
GO:0008150	Biological Process	GO:0023052	signaling	9	TraesCS2D02G378000,TraesCS3B02G068100,TraesCS3B02G327000,TraesCS3D02G439400,TraesCS3D02G494600,TraesCS4A02G022400,TraesCS6D02G014700,TraesCS6D02G100800,TraesCS7D02G341400
GO:0008150	Biological Process	GO:0065007	biological regulation	66	TraesCS1A02G328800,TraesCS1A02G395600,TraesCS1B02G041500,TraesCS1B02G310900,TraesCS1B02G439800,TraesCS1B02G446800,TraesCS1B02G453200,TraesCS1B02G453300,TraesCS1D02G376500,TraesCS2A02G495400,TraesCS2A02G534200,TraesCS2A02G534300,TraesCS2B02G075900,TraesCS2B02G076000,TraesCS2B02G076100,TraesCS2B02G122700,TraesCS2B02G439500,TraesCS2D02G104200,TraesCS2D02G104300,TraesCS2D02G104500,TraesCS2D02G156700,…
GO:0008150	Biological Process	GO:0050789	regulation of biological process	59	TraesCS1A02G328800,TraesCS1A02G395600,TraesCS1B02G041500,TraesCS1B02G310900,TraesCS1B02G439800,TraesCS1B02G446800,TraesCS1B02G453200,TraesCS1B02G453300,TraesCS1D02G376500,TraesCS2A02G495400,TraesCS2A02G534200,TraesCS2A02G534300,TraesCS2B02G075900,TraesCS2B02G076000,TraesCS2B02G076100,TraesCS2B02G122700,TraesCS2B02G439500,TraesCS2D02G104200,TraesCS2D02G104300,TraesCS2D02G104500,TraesCS2D02G156700,…
GO:0008150	Biological Process	GO:0044699	single-organism process	186	TraesCS1A02G100300,TraesCS1A02G100400,TraesCS1A02G165400,TraesCS1A02G184600,TraesCS1A02G204300,TraesCS1A02G206900,TraesCS1A02G418900,TraesCS1B02G041500,TraesCS1B02G041600,TraesCS1B02G051800,TraesCS1B02G051900,TraesCS1B02G087300,TraesCS1B02G101100,TraesCS1B02G322700,TraesCS1B02G446900,TraesCS1B02G453500,TraesCS1B02G453600,TraesCS1D02G280900,TraesCS1D02G281200,TraesCS1D02G281300,TraesCS1D02G281400,…
GO:0003674	Molecular Function	GO:0009055	electron carrier activity	12	TraesCS1B02G440000,TraesCS1B02G440100,TraesCS2A02G200900,TraesCS2D02G038500,TraesCS2D02G553800,TraesCS3B02G217700,TraesCS4A02G330300,TraesCS4B02G116300,TraesCS5B02G474200,TraesCS5D02G220400,TraesCS5D02G220500,TraesCS6A02G297500
GO:0003674	Molecular Function	GO:0005488	binding	413	TraesCS1A02G099600,TraesCS1A02G099700,TraesCS1A02G099900,TraesCS1A02G100200,TraesCS1A02G100300,TraesCS1A02G100400,TraesCS1A02G100500,TraesCS1A02G100600,TraesCS1A02G101700,TraesCS1A02G156000,TraesCS1A02G165600,TraesCS1A02G184600,TraesCS1A02G204200,TraesCS1A02G204400,TraesCS1A02G206900,TraesCS1A02G259400,TraesCS1A02G328300,TraesCS1A02G328500,TraesCS1A02G328600,TraesCS1A02G328800,TraesCS1A02G395400,…
GO:0003674	Molecular Function	GO:0005198	structural molecule activity	14	TraesCS1A02G328600,TraesCS3B02G158400,TraesCS3D02G057700,TraesCS3D02G057800,TraesCS3D02G057900,TraesCS3D02G058000,TraesCS4B02G171600,TraesCS5D02G219800,TraesCS5D02G219900,TraesCS5D02G220000,TraesCS5D02G220100,TraesCS7D02G254600,TraesCS7D02G254800,TraesCS7D02G254900
GO:0003674	Molecular Function	GO:0045735	nutrient reservoir activity	2	TraesCS3A02G012400,TraesCSU02G255529
GO:0003674	Molecular Function	GO:0098772	molecular function regulator	11	TraesCS1D02G255800,TraesCS1D02G346000,TraesCS2A02G521900,TraesCS2B02G230900,TraesCS2D02G405400,TraesCS4D02G065800,TraesCS4D02G065900,TraesCS4D02G066000,TraesCS5D02G390900,TraesCS6A02G349600,TraesCS7A02G306500
GO:0003674	Molecular Function	GO:0005215	transporter activity	33	TraesCS1A02G165400,TraesCS1A02G204300,TraesCS1D02G281400,TraesCS2A02G483300,TraesCS2A02G483400,TraesCS2A02G483500,TraesCS2A02G483700,TraesCS2B02G447400,TraesCS2D02G200300,TraesCS2D02G218000,TraesCS2D02G289200,TraesCS3A02G215500,TraesCS3B02G217800,TraesCS3B02G269800,TraesCS3D02G127300,TraesCS3D02G385600,TraesCS3D02G385700,TraesCS3D02G439200,TraesCS3D02G439300,TraesCS4A02G245300,TraesCS4A02G245400,…
GO:0003674	Molecular Function	GO:0001071	nucleic acid binding transcription factor activity	18	TraesCS1A02G328800,TraesCS1B02G310900,TraesCS1B02G439800,TraesCS1B02G453200,TraesCS1B02G453300,TraesCS1D02G376500,TraesCS2A02G495400,TraesCS2A02G534200,TraesCS2A02G534300,TraesCS2B02G122700,TraesCS2D02G104500,TraesCS2D02G218100,TraesCS3B02G284800,TraesCS4D02G310000,TraesCS6D02G014600,TraesCS6D02G238200,TraesCS7B02G048100,TraesCS7D02G127600
GO:0003674	Molecular Function	GO:0016209	antioxidant activity	6	TraesCS3B02G461300,TraesCS3D02G187300,TraesCS3D02G516900,TraesCS3D02G517000,TraesCS7A02G452900,TraesCS7A02G453000
GO:0003674	Molecular Function	GO:0003824	catalytic activity	282	TraesCS1A02G100100,TraesCS1A02G100300,TraesCS1A02G100400,TraesCS1A02G100600,TraesCS1A02G144100,TraesCS1A02G165600,TraesCS1A02G184600,TraesCS1A02G206900,TraesCS1A02G395500,TraesCS1A02G418900,TraesCS1B02G051800,TraesCS1B02G051900,TraesCS1B02G087300,TraesCS1B02G101100,TraesCS1B02G101300,TraesCS1B02G101500,TraesCS1B02G101600,TraesCS1B02G133900,TraesCS1B02G134100,TraesCS1B02G322500,TraesCS1B02G439900,…
GO:0005575	Cellular Component	GO:0044425	membrane part	180	TraesCS1A02G100200,TraesCS1A02G100400,TraesCS1A02G102100,TraesCS1A02G165400,TraesCS1A02G165600,TraesCS1A02G204300,TraesCS1A02G328300,TraesCS1A02G328500,TraesCS1B02G051800,TraesCS1B02G051900,TraesCS1B02G052000,TraesCS1B02G134100,TraesCS1B02G310800,TraesCS1B02G322700,TraesCS1B02G440000,TraesCS1B02G453500,TraesCS1D02G076100,TraesCS1D02G076200,TraesCS1D02G136600,TraesCS1D02G280800,TraesCS1D02G281000,…
GO:0005575	Cellular Component	GO:0016020	membrane	196	TraesCS1A02G100200,TraesCS1A02G100400,TraesCS1A02G102100,TraesCS1A02G165400,TraesCS1A02G165600,TraesCS1A02G204300,TraesCS1A02G328200,TraesCS1A02G328300,TraesCS1A02G328500,TraesCS1B02G051800,TraesCS1B02G051900,TraesCS1B02G052000,TraesCS1B02G134100,TraesCS1B02G310800,TraesCS1B02G322700,TraesCS1B02G440000,TraesCS1B02G453500,TraesCS1D02G076100,TraesCS1D02G076200,TraesCS1D02G136600,TraesCS1D02G280800,…
GO:0005575	Cellular Component	GO:0032991	macromolecular complex	67	TraesCS1A02G101900,TraesCS1A02G328600,TraesCS1B02G446800,TraesCS1B02G453500,TraesCS1D02G281400,TraesCS2A02G076700,TraesCS2A02G244100,TraesCS2B02G042300,TraesCS2B02G231000,TraesCS2B02G302300,TraesCS2B02G439200,TraesCS2D02G038800,TraesCS2D02G103900,TraesCS2D02G156700,TraesCS2D02G176400,TraesCS2D02G200600,TraesCS2D02G218000,TraesCS2D02G256700,TraesCS2D02G289200,TraesCS2D02G553800,TraesCS3A02G215700,…
GO:0005575	Cellular Component	GO:0005576	extracellular region	26	TraesCS1B02G322500,TraesCS1D02G299700,TraesCS2D02G156300,TraesCS2D02G156600,TraesCS2D02G200500,TraesCS2D02G256900,TraesCS2D02G373300,TraesCS3A02G011100,TraesCS3A02G012400,TraesCS3A02G533400,TraesCS3A02G533600,TraesCS3A02G533800,TraesCS3D02G135800,TraesCS3D02G517000,TraesCS4A02G217100,TraesCS4A02G217200,TraesCS5A02G229800,TraesCS5A02G229900,TraesCS5B02G181500,TraesCS6B02G414100,TraesCS7A02G452900,…
GO:0005575	Cellular Component	GO:0009295	nucleoid	1	TraesCS3B02G397500
GO:0005575	Cellular Component	GO:0044421	extracellular region part	3	TraesCS2D02G200500,TraesCS2D02G373300,TraesCS5B02G181500
GO:0005575	Cellular Component	GO:0099512	supramolecular fiber	2	TraesCS6D02G100700,TraesCS6D02G275800
GO:0005575	Cellular Component	GO:0031974	membrane-enclosed lumen	11	TraesCS1B02G446800,TraesCS1D02G281100,TraesCS2B02G439200,TraesCS2D02G156700,TraesCS2D02G176400,TraesCS6A02G000800,TraesCS6A02G349600,TraesCS7D02G215600,TraesCS7D02G254900,TraesCS7D02G341400,TraesCS7D02G521800
GO:0005575	Cellular Component	GO:0044422	organelle part	55	TraesCS1A02G206900,TraesCS1A02G328600,TraesCS1B02G322700,TraesCS1B02G446800,TraesCS1B02G453500,TraesCS1D02G280900,TraesCS1D02G281100,TraesCS1D02G282100,TraesCS2B02G302300,TraesCS2B02G439200,TraesCS2D02G038900,TraesCS2D02G156700,TraesCS2D02G176400,TraesCS2D02G200400,TraesCS2D02G218000,TraesCS2D02G289200,TraesCS2D02G553800,TraesCS3A02G534000,TraesCS3A02G534100,TraesCS3A02G534300,TraesCS3B02G158400,…
GO:0005575	Cellular Component	GO:0043226	organelle	114	TraesCS1A02G099600,TraesCS1A02G101900,TraesCS1A02G184600,TraesCS1A02G206900,TraesCS1A02G328600,TraesCS1B02G310900,TraesCS1B02G322700,TraesCS1B02G446800,TraesCS1B02G453300,TraesCS1B02G453500,TraesCS1D02G153700,TraesCS1D02G280900,TraesCS1D02G281000,TraesCS1D02G281100,TraesCS1D02G282100,TraesCS1D02G376500,TraesCS2A02G076700,TraesCS2A02G495200,TraesCS2B02G075900,TraesCS2B02G076100,TraesCS2B02G258400,…
GO:0005575	Cellular Component	GO:0044464	cell part	156	TraesCS1A02G099600,TraesCS1A02G101900,TraesCS1A02G184600,TraesCS1A02G206900,TraesCS1A02G328600,TraesCS1B02G310900,TraesCS1B02G322700,TraesCS1B02G446800,TraesCS1B02G453100,TraesCS1B02G453300,TraesCS1B02G453500,TraesCS1D02G059100,TraesCS1D02G153700,TraesCS1D02G280900,TraesCS1D02G281000,TraesCS1D02G281100,TraesCS1D02G281900,TraesCS1D02G282100,TraesCS1D02G299700,TraesCS1D02G346200,TraesCS1D02G376500,…
GO:0005575	Cellular Component	GO:0005623	cell	158	TraesCS1A02G099600,TraesCS1A02G101900,TraesCS1A02G184600,TraesCS1A02G206900,TraesCS1A02G328600,TraesCS1B02G310900,TraesCS1B02G322700,TraesCS1B02G446800,TraesCS1B02G453100,TraesCS1B02G453300,TraesCS1B02G453500,TraesCS1D02G059100,TraesCS1D02G153700,TraesCS1D02G280900,TraesCS1D02G281000,TraesCS1D02G281100,TraesCS1D02G281900,TraesCS1D02G282100,TraesCS1D02G299700,TraesCS1D02G346200,TraesCS1D02G376500,…

## Sheet: Table 5
Supplementary Table 5. The correspondence between lincRNA and mRNA.
Number	LincRNA	mRNA
1	MSTRG.20701	TraesCS2A03G1155100
2	MSTRG.55875	TraesCS4A03G0705900、TraesCS4A03G0706000、TraesCS4A03G0706200、TraesCS4A03G0706400
3	MSTRG.78492	TraesCS5B03G1159600
4	MSTRG.75730	TraesCS5B03G0483900、TraesCS5B03G0484700
5	MSTRG.82436	TraesCS5D03G0595900
6	MSTRG.48342	TraesCS3D03G0407400
7	MSTRG.32318	TraesCS2D03G0863900
8	MSTRG.51853	TraesCS3D03G1093100
9	MSTRG.3806	TraesCS1A03G0813700
10	MSTRG.14170	TraesCS1D03G0815700
11	MSTRG.49715	TraesCS3D03G0638600
12	MSTRG.52462	TraesCS4A03G0040600
13	MSTRG.29708	TraesCS2D03G0419900
14	MSTRG.67758	TraesCS5A03G0126700
15	MSTRG.70925	TraesCS5A03G0725600
16	MSTRG.71312	TraesCS5A03G0824000
17	MSTRG.40549	TraesCS3B03G0153700
18	MSTRG.43884	TraesCS3B03G0833700
19	MSTRG.31445	TraesCS2D03G0711200、TraesCS2D03G0711600
20	MSTRG.95215	TraesCS6B03G1287600
21	MSTRG.97410	TraesCS6D03G0428100
22	MSTRG.98695	TraesCS6D03G0658300
23	MSTRG.110089	TraesCS7B03G0962800
